# Supplementary material for: Hippocampal Metabolomics Reveal the Mechanism of α-Conotoxin [S9K]TxID Attenuating Nicotine Addiction
Source: Mar Drugs. 2026 Jan 15;24(1):43. doi: 10.3390/md24010043 (PMC12842921; doi:10.3390/md24010043)
Supplement: Supplementary file 1 [file marinedrugs-24-00043-s001.zip]

Archive with 1 entries (1 files):
- marinedrugs-3999420-supplementary.pdf
